# Supplementary material for: The PCI domains are “winged” HEAT domains
Source: PLoS One. 2022 Sep 12;17(9):e0268664. doi: 10.1371/journal.pone.0268664 (PMC9467303; doi:10.1371/journal.pone.0268664)
Supplement: S1 Table — (XLSX) [file pone.0268664.s001.xlsx]

## Sheet: Sheet1
	S1 Table. Pairwise structure homology scores for all structures included in the analysis
	Structures are sorted by group and colorcoded as in Fig. 1. Pairwise scores within a group are highlighted. In cases, where the DALI server failed to detect structural homology (Z score below 2.0), the corresponding cell is left empty.
		CTF3	Pumilio 23	V type proton Atpase	eEF3	Exportin-T	PP2A	Int sub 4	Int sub 7	Symplekin	Huntingtin	SRP1 Isoform 1	Importin		CBP80, MA3	DAP5, MA3	eIF4GI, MA3	Pdcd4 MA3,1		CBP80, MIF4G	GLE1	CCR4-NOT1	UPF2	CWC22	SLIP1	paip1	eIF4GII, MIF4G		CBP80, W2	5-CTD	DAP5, W2	2Be-CTD		UTP10	mTOR FAT domain		eIF3c	26ssub8	eIF3k	CSN4	eIF3e	26ssub6	CSN1	eIF3l	26ssub13	eIF3m	eIF3a	26ssub12	PCID2
	CTF3		10.4	6	7.5	9.1	6.9	9.3	10.9	9.1	8.8	8.8	9.3		2.8	4.2	4.1	4.4		5.3	4	7.1	6.6	6.7	7.8	7.1	6.6		7.2	2.4	4.2	3.8		5.8	5.9		4.9	4.1	3.7	4.2	2.6	4.1		3.5	2.9	6.7	9.4	7.2	3.3
	Pumilio 23	10.4		7.2	8.3	9.5	6.8	7.9	10.1	10.4	10.2	9.9	11.6		2.2	3.4	4.1	3.5		5.4	4.2	5	5.3	5.1	6.1	7.1	5.6		4.1	2.1	2.3	3		4.8	3.1		4.1	3.9	4.4	3.2	2.7	2.6	3.2	2.7	4.1	5	7	6.6
	V type proton Atpase	6	7.2		9.9	10.2	6.9	7.5	10.9	6.9	9.6	14.5	13.1		3.1	3.2	3.4	3.7		5.4	3.2	5.1	6.2	6.6	6.2	7.8	7.4		2.4		2.8	3		5.8	4.9		4.7	3.4	4.2	2.5	2.8		2.6	3.1	4.5	3.8	5.7	6.9	2.7
	eEF3	7.5	8.3	9.9		9.8	12.1	10.3	11.7	10.1	10.8	7.5	11.1		4.3	3.7	5.5	4.5		5.1	4.9	7.1	7.8	7.7	7.7	7.6	7.6		4.2		4.1	5		7.4	4.5		5.7	3.8	3.7	2.3	2.4	4.1	2.6	3.5	3.6	5.2	5.4	6.3	2.8
	Exportin-T	9.1	9.5	10.2	9.8		11.1	11.7	9.3	11.6	9.2	12.6	14.8		5.5	4.8	4.7	4.7		6.7	5.8	6.8	8.3	8.3	6.3	8.5	8.6		5.6		3.7	3.8		7.2	4.4		5.8	4.6	4.5	4.7	4.2	4.1	4.1	4.6	4.9	5.4	6.1	7.9	3.5
	PP2A	6.9	6.8	6.9	12.1	11.1		12.8	12.2	14	11.6	11.6	12.7		5.1	5.4	4.9	3.2		7.3	4.9	6.6	7.9	9	8.1	9.5	8		4.9	4.6	3.1	3.1		6.7	4.5		4.6	4.1	4.9	5.9	4.3	5.1	2.3	4.7	5.7	5.6	8.6	6.9	4
	Int sub 4	9.3	7.9	7.5	10.3	11.7	12.8		11.6	14.9	12.1	14.2	14.4		3.2		3.3	4.2		4.2		4.9	7.2	6.8	6.6	7.4	6.5		5.5	2.1	2.7	3.3		3.7			4.3	6.1	2.1		4.7	5.5	5.3	3.1	4.6	6.4	4.5	6.4	3
	Int sub 7	10.9	10.1	10.9	11.7	9.3	12.2	11.6		16.9	16.5	12.3	13.5		3.2	2.6	4.5	3.6		5.9	3.7	6.4	8.4	8.9	6.4	8	9.1		3.6	2.3	3.1	2.7		5.4	7.5		5.7	6.5	5.3	6.6	3.4	4.9	5	3.6	4.8	5.1	6.8	8.8	4.4
	Symplekin	9.1	10.4	6.9	10.1	11.6	14	14.9	16.9		16	13.9	14.3		3.7	4.1	2.6	3.2		6.9	5.7	4.9	7.9	8.3	9.4	8.7	6.9		5.9	2	2.7	2.7		5.3	4.8		5.3	4.7	4.3	4.2	4.5	3.4	2.2	3.4	4.7	5.7	10	7.5	3
	Huntingtin	8.8	10.2	9.6	10.8	9.2	11.6	12.1	16.5	16		14.8	16.2		6.1	6.1	4.8	6.2		8	5.8	7.5	9.8	9.7	8.5	10.5	8.7		4.6	3.4	4.6	4.6		5.6	2.2		6.5	5.7	3.1	3.8	5.4	5.2	4.6	2.9	3.2	5.3	7.1	8.8	3.8
	SRP1 Isoform 1	8.8	9.9	14.5	7.5	12.6	11.6	14.2	12.3	13.9	14.8		17.5		2.5	3.2	2.7	3.3		4.9	2.5	7	6.7	6.1	5.3	6.8	6.8		2.7		2.8			5.7	3.5		5.5	4.9	5.3	2.6	3.4	3	2.3	2.8	4.3	4.6	6.3	6.7	3.1
	Importin	9.3	11.6	13.1	11.1	14.8	12.7	14.4	13.5	14.3	16.2	17.5			5.7	4.8	4.8	6.1		5.6	4.4	5.7	7.4	7	8.2	8.1	6.7		5.9	2.1	3.1	3		8.2	3.5		4.5	3	3.4	2.9	2.9		2.6	3.8	4.7	4.8	5.9	5.6
	CBP80, MA3	2.8	2.2	3.1	4.3	5.5	5.1	3.2	3.2	3.7	6.1	2.5	5.7			12.6	10.9	11.9		9.2	8.2	9.3	8.7	15.5	6.6	8.1	8.8		6.5	4.1	5.8	6.9		4.4	4.6		4		2	2.4	2.8	2.5	2.8		2.4	4.1	3.8	3.9
	DAP5, MA3	4.2	3.4	3.2	3.7	4.8	5.4		2.6	4.1	6.1	3.2	4.8		12.6		20.5	18.2		9.1	8.5	9.2	10	15.5	6.9	9	12.1		9.9	6.2	8.6	8.5		3.6	4.2		3.8	2.5		2.3	4	3.1	3.7	3	3.3	4	4	4.2	2.5
	eIF4GI, MA3	4.1	4.1	3.4	5.5	4.7	4.9	3.3	4.5	2.6	4.8	2.7	4.8		10.9	20.5		14.7		8.8	8.1	8.7	8.1	13.6	6.5	8	10.3		8.2	6.1	6.8	8.3		3.4	3.3				2.4	2.1	2.8	2.6	3	2		3.8	4.1	4.5
	Pdcd4 MA3,1	4.4	3.5	3.7	4.5	4.7	3.2	4.2	3.6	3.2	6.2	3.3	6.1		11.9	18.2	14.7			7.8	7.1	7.8	7.2	12	5	7.4	8		8.9	8.3	10.2	10.7		4.9	3.6		3	2.4	2.2		3.1	3.5	2.9	2.8	2.5	2.8	3.7	5.1	2
	CBP80, MIF4G	5.3	5.4	5.4	5.1	6.7	7.3	4.2	5.9	6.9	8	4.9	5.6		9.2	9.1	8.8	7.8			15.3	13.9	15.9	20.2	13.5	14.4	14.7		5.9	3.2	4.8	5.7		3.9	4.4		3	3.1	2	2.6	3.8	2.7	3.1	2.2	3	5.1	4.2	3.8
	GLE1	4	4.2	3.2	4.9	5.8	4.9		3.7	5.7	5.8	2.5	4.4		8.2	8.5	8.1	7.1		15.3		11.1	13.2	15.5	9.9	11.8	10.5		7	3.7	3.8	4.9		4.3	5.1		3.7	3.9	4.5	3	3.3	3.1	3.6	5	4.3	3.3	6.1	5.7	3.1
	CCR4-NOT1	7.1	5	5.1	7.1	6.8	6.6	4.9	6.4	4.9	7.5	7	5.7		9.3	9.2	8.7	7.8		13.9	11.1		15.3	14.9	9.4	11.2	11.5		6.1	3.9	4.3	5.1		4.4	3.7		4.7	4.6	5.5	3.1	3.5	3.6	2.6	4.1	4.5	6.2	7.1	5.8	3.3
	UPF2	6.6	5.3	6.2	7.8	8.3	7.9	7.2	8.4	7.9	9.8	6.7	7.4		8.7	10	8.1	7.2		15.9	13.2	15.3		19.2	11.9	14.9	15.9		5.3	3.8	4.2	4.8		6.1	3.4		5.4	5.8	4.2	4	3.2	3.9	4.1	4.8	4.3	4.3	5.7	4.3	4.6
	CWC22	6.7	5.1	6.6	7.7	8.3	9	6.8	8.9	8.3	9.7	6.1	7		15.5	15.5	13.6	12		20.2	15.5	14.9	19.2		14.8	15.8	17.1		6	5.7	6.6	7.2		4.2	4.2		4.5	4.2	6	3.7	4.3	3.4	3.7	3.9	5	6	7.1	6.6	3.7
	SLIP1	7.8	6.1	6.2	7.7	6.3	8.1	6.6	6.4	9.4	8.5	5.3	8.2		6.6	6.9	6.5	5		13.5	9.9	9.4	11.9	14.8		18.7	15.8		5.3	3.7	4	3.4		4.6	4.1		5.5	5	5.5	3.7	3.7	2.9	3.8	4.5	3.5	6.4	8.3	6.3	2.5
	paip1	7.1	7.1	7.8	7.6	8.5	9.5	7.4	8	8.7	10.5	6.8	8.1		8.1	9	8	7.4		14.4	11.8	11.2	14.9	15.8	18.7		19.1		8.4	4.5	7.1	6.5		5.1	6.2		5.4	5.6	6.3	3.7	4.1	3	4.3	4.3	3.8	4.4	8.2	7	3.7
	eIF4GII, MIF4G	6.6	5.6	7.4	7.6	8.6	8	6.5	9.1	6.9	8.7	6.8	6.7		8.8	12.1	10.3	8		14.7	10.5	11.5	15.9	17.1	15.8	19.1			7.7	6.3	6.8	7.5		5.1	3.4		5.9	4.3	5.3	3.5	4.2	4.1	3.3	4.3	4.2	6.4	7.2	5.2	3
	CBP80, W2	7.2	4.1	2.4	4.2	5.6	4.9	5.5	3.6	5.9	4.6	2.7	5.9		6.5	9.9	8.2	8.9		5.9	7	6.1	5.3	6	5.3	8.4	7.7			10.1	12.9	12.3		5.1	5.8												2.5	4.9
	5-CTD	2.4	2.1				4.6	2.1	2.3	2	3.4		2.1		4.1	6.2	6.1	8.3		3.2	3.7	3.9	3.8	5.7	3.7	4.5	6.3		10.1		14.4	12					5.3	2.7	2.3	2.9	3.2	3.5	4.5	2.6	2.2	3.5	6	5.9	2.1
	DAP5, W2	4.2	2.3	2.8	4.1	3.7	3.1	2.7	3.1	2.7	4.6	2.8	3.1		5.8	8.6	6.8	10.2		4.8	3.8	4.3	4.2	6.6	4	7.1	6.8		12.9	14.4		14.6		4	3.4		3.2	3.5	2.2	2.3			3.1	2.7	2.6	2.8	5.3	5.1
	2Be-CTD	3.8	3	3	5	3.8	3.1	3.3	2.7	2.7	4.6		3		6.9	8.5	8.3	10.7		5.7	4.9	5.1	4.8	7.2	3.4	6.5	7.5		12.3	12	14.6			2.6	2.7		3.6	2.2	2.6		2.6	2	2.4		3	2.2	4.2	4.3
	UTP10	5.8	4.8	5.8	7.4	7.2	6.7	3.7	5.4	5.3	5.6	5.7	8.2		4.4	3.6	3.4	4.9		3.9	4.3	4.4	6.1	4.2	4.6	5.1	5.1		5.1		4	2.6			5.7		3.1	3.2	3.1	3.1	2.3	2.5	2.6	2.1	2.5	4.7	4.4	5.9	2.5
	mTOR FAT domain	5.9	3.1	4.9	4.5	4.4	4.5		7.5	4.8	2.2	3.5	3.5		4.6	4.2	3.3	3.6		4.4	5.1	3.7	3.4	4.2	4.1	6.2	3.4		5.8		3.4	2.7		5.7			7.4	7.3	3.2	5.1	6.1	6	7.7	5.5	4.9	4.6	5.7	5.8	5.7
	eIF3c	4.9	4.1	4.7	5.7	5.8	4.6	4.3	5.7	5.3	6.5	5.5	4.5		4	3.8		3		3	3.7	4.7	5.4	4.5	5.5	5.4	5.9			5.3	3.2	3.6		3.1	7.4			8.2	7.3	8.5	6.9	9	9.6	8.4	6.4	6.5	8.3	9.1	8.7
	26ssub8	4.1	3.9	3.4	3.8	4.6	4.1	6.1	6.5	4.7	5.7	4.9	3			2.5		2.4		3.1	3.9	4.6	5.8	4.2	5	5.6	4.3			2.7	3.5	2.2		3.2	7.3		8.2		8.8	6.6	8.7	8.1	9	5.6	8.6	6.4	10.1	8.6	8
	eIF3k	3.7	4.4	4.2	3.7	4.5	4.9	2.1	5.3	4.3	3.1	5.3	3.4		2		2.4	2.2		2	4.5	5.5	4.2	6	5.5	6.3	5.3			2.3	2.2	2.6		3.1	3.2		7.3	8.8		8.9	7.7	9.5	10.7	4.3	8.1	7.2	8.8	6.7	8.1
	CSN4	4.2	3.2	2.5	2.3	4.7	5.9		6.6	4.2	3.8	2.6	2.9		2.4	2.3	2.1			2.6	3	3.1	4	3.7	3.7	3.7	3.5			2.9	2.3			3.1	5.1		8.5	6.6	8.9		10.2	12.7	13.8	4.3	12.7	9.1	11.4	12.8	10.4
	eIF3e	2.6	2.7	2.8	2.4	4.2	4.3	4.7	3.4	4.5	5.4	3.4	2.9		2.8	4	2.8	3.1		3.8	3.3	3.5	3.2	4.3	3.7	4.1	4.2			3.2		2.6		2.3	6.1		6.9	8.7	7.7	10.2		19.6	22.2	4.7	11.5	8.7	11.2	12.3	6.6
	26ssub6	4.1	2.6		4.1	4.1	5.1	5.5	4.9	3.4	5.2	3			2.5	3.1	2.6	3.5		2.7	3.1	3.6	3.9	3.4	2.9	3	4.1			3.5		2		2.5	6		9	8.1	9.5	12.7	19.6		28	7.1	11.4	9	9.8	11.8	10.3
	CSN1		3.2	2.6	2.6	4.1	2.3	5.3	5	2.2	4.6	2.3	2.6		2.8	3.7	3	2.9		3.1	3.6	2.6	4.1	3.7	3.8	4.3	3.3			4.5	3.1	2.4		2.6	7.7		9.6	9	10.7	13.8	22.2	28		6.8	10.4	8.4	10.5	12.3	11.2
	eIF3l	3.5	2.7	3.1	3.5	4.6	4.7	3.1	3.6	3.4	2.9	2.8	3.8			3	2	2.8		2.2	5	4.1	4.8	3.9	4.5	4.3	4.3			2.6	2.7			2.1	5.5		8.4	5.6	4.3	4.3	4.7	7.1	6.8		6.1	5.7	5.9	7.3	4.7
	26ssub13	2.9	4.1	4.5	3.6	4.9	5.7	4.6	4.8	4.7	3.2	4.3	4.7		2.4	3.3		2.5		3	4.3	4.5	4.3	5	3.5	3.8	4.2			2.2	2.6	3		2.5	4.9		6.4	8.6	8.1	12.7	11.5	11.4	10.4	6.1		17.1	12.2	11.9	12.4
	eIF3m	6.7	5	3.8	5.2	5.4	5.6	6.4	5.1	5.7	5.3	4.6	4.8		4.1	4	3.8	2.8		5.1	3.3	6.2	4.3	6	6.4	4.4	6.4			3.5	2.8	2.2		4.7	4.6		6.5	6.4	7.2	9.1	8.7	9	8.4	5.7	17.1		9.6	10.9	10.2
	eIF3a	9.4	7	5.7	5.4	6.1	8.6	4.5	6.8	10	7.1	6.3	5.9		3.8	4	4.1	3.7		4.2	6.1	7.1	5.7	7.1	8.3	8.2	7.2		2.5	6	5.3	4.2		4.4	5.7		8.3	10.1	8.8	11.4	11.2	9.8	10.5	5.9	12.2	9.6		17.6	10.1
	26ssub12	7.2	6.6	6.9	6.3	7.9	6.9	6.4	8.8	7.5	8.8	6.7	5.6		3.9	4.2	4.5	5.1		3.8	5.7	5.8	4.3	6.6	6.3	7	5.2		4.9	5.9	5.1	4.3		5.9	5.8		9.1	8.6	6.7	12.8	12.3	11.8	12.3	7.3	11.9	10.9	17.6		8
	PCID2	3.3		2.7	2.8	3.5	4	3	4.4	3	3.8	3.1				2.5		2			3.1	3.3	4.6	3.7	2.5	3.7	3			2.1				2.5	5.7		8.7	8	8.1	10.4	6.6	10.3	11.2	4.7	12.4	10.2	10.1	8
	CSN2	6.8	3.6		5.1	5	6.5	6.4	6.4	6	6	3.5	4.7		4	4.6	3.5	4.2		3.7	5	5.9	5.2	7.2	5.8	6.4	5.6		2.4	5	4.3	4.1		4.6	6.6		15.7	13.1	10.5	12.5	6.6	13.9	17.1	8.6	13.1	9.8	14.5	12.8	15.5
	26ssub11	4.9	3.8	4.3	4	4.7	5.6	5.7	5.7	6.6	5.3	3.6	2.8		2.3	3.3		2.1		2.9	4.4	5	5.3	4.6	4.3	4.6	4.4			2.5	2.5	3.2		2.9	7.8		10.4	12.4	8.5	9.8	8.4	14.7	13.2	8.7	12.1	8.8	12.3	12.2	15.1
	26ssub3	5.7	4.2	5.1	4.5	5.9	5.7	4.2	5.5	6.1	5.4	4.5	6.2		3.1	4.2	2.7	3.1		4.4	4.1	4.4	4.6	5.2	4.5	5.3	6.8			3.6	2.7	3.1		2.8	6.2		9.6	9.3	7.3	8.8	6.5	11	10.9	10.5	11.9	9.1	10.5	9	16.9
	CSN3	5.9	6.1	6.2	5.4	6.4	6.3	5.5	6.4	6.6	5.3	7.1	4.8		2.7	2.6	2.4	2.8		2.3	4	4.6	3.4	4	4.6	4.8	5.5		2.2	2.1	3	2.1		3.1	4.5		7.8	8.1	9.3	8.9	5.7	9.8	12.1	9.2	12.1	9.6	13.8	12.7	14
[truncated: 4 more columns]
